# Supplementary material for: Monoamine Oxidase Inhibitors Prevent Glucose-Dependent Energy Production, Proliferation and Migration of Bladder Carcinoma Cells
Source: Int J Mol Sci. 2022 Oct 4;23(19):11747. doi: 10.3390/ijms231911747 (PMC9570004; doi:10.3390/ijms231911747)
Supplement: Supplementary file 1 [file ijms-23-11747-s001.zip]

Archive with 1 entries (1 files):
- ijms-1858167-supplementary.pdf
